# Supplementary material for: A Novel Approach to Assessing In-Hospital Mortality After On-Pump Aortic Valve Replacement
Source: Life (Basel). 2025 Oct 31;15(11):1696. doi: 10.3390/life15111696 (PMC12653218; doi:10.3390/life15111696)
Supplement: Supplementary file 1 [file life-15-01696-s001.zip]

Archive with 1 entries (1 files):
- life-3934081-supplementary.pdf
